# Supplementary material for: Analytical model of stress analysis for pipeline lowering-in during construction
Source: PLoS One. 2025 Jul 1;20(7):e0325123. doi: 10.1371/journal.pone.0325123 (PMC12212509; doi:10.1371/journal.pone.0325123)
Supplement: S1 Data — (XLSX) [file pone.0325123.s004.xlsx]

## Sheet: Fig. 28(a)
Coordinate x	Coordinate y / t
	Red line	Black line
1	26.35	23.05
2	11.73	9.6
3	1.03	0.62
4	14.78	13.39
5	12.59	11.63
6	9.12	8.36
7	18.52	17.86
8	12.59	11.95

## Sheet: Fig. 28(b)
Coordinate x	Coordinate y / MPa
	Red line	Black line
Trench-touched point	123.4	116.26
2	62.42	61.63
3	65.74	67.85
4	110.4	99.4
5	159.76	163.28
6	115.7	104.6
7	94.32	97.18
Ground-departed point	67.83	65.42
