# Supplementary material for: Analytical model of stress analysis for pipeline lowering-in during construction
Source: PLoS One. 2025 Jul 1;20(7):e0325123. doi: 10.1371/journal.pone.0325123 (PMC12212509; doi:10.1371/journal.pone.0325123)
Supplement: S2 Data — (XLSX) [file pone.0325123.s005.xlsx]

## Sheet: Fig. 29(a)
Coordinate x	Coordinate y / t
	Red line	Black line
1	2.25	1.7
2	4.43	3.93
3	-4.87	-5.51
4	-1.89	-2.16
5	3.22	2.81
6	-1.32	-0.93
7	15.48	14.38
8	-4	-4.22

## Sheet: Fig. 29(b)
Coordinate x	Coordinate y / MPa
	Red line	Black line
Trench-touched point	-10.28	-9.09
2	53.96	51.56
3	45.73	43.12
4	27.48	23.7
5	18.63	14.23
6	25.69	23.7
7	102.06	106.66
Ground-departed point	87.44	83.76
