# Supplementary material for: Analytical model of stress analysis for pipeline lowering-in during construction
Source: PLoS One. 2025 Jul 1;20(7):e0325123. doi: 10.1371/journal.pone.0325123 (PMC12212509; doi:10.1371/journal.pone.0325123)
Supplement: S3 Data — (XLSX) [file pone.0325123.s006.xlsx]

## Sheet: Fig. 30(a)
Coordinate x	Coordinate y / t
	Red line	Black line
1	26.44	23.11
2	12.54	10.38
3	4.95	5.55
4	14.9	13.56
5	12.99	11.96
6	9.21	8.41
7	24.13	22.93
8	13.21	12.67

## Sheet: Fig. 30(b)
Coordinate x	Coordinate y / MPa
	Red line	Black line
Trench-touched point	124.8	116.25
2	82.38	80.35
3	82.54	79.86
4	108	102.19
5	170	163.9
6	110.15	107.25
7	110.18	106.15
Ground-departed point	110.66	106.28
